# Supplementary material for: Distinct acute effects of LSD, MDMA, and d-amphetamine in healthy subjects
Source: Neuropsychopharmacology. 2019 Nov 16;45(3):462–71. doi: 10.1038/s41386-019-0569-3 (PMC6969135; doi:10.1038/s41386-019-0569-3)
Supplement: Supplementary file 7 — Table S1 [file 41386_2019_569_MOESM7_ESM.xlsx]

## Sheet: Tabelle1
Table S1. Comparison of the effects of LSD, MDMA, d-amphetamine, and placebo in the 5D-ASC and MEQ
			Placebo	LSD	MDMA	d-Amphetamine
			(mean ± SEM)	(mean ± SEM)	(mean ± SEM)	(mean ± SEM)	F 3,78	P=
5 Dimensions Altered States of Consciousness (ASC) Scale (% score)
	Total ASC score		0.1 ± 0.1	36 ± 3.2***	4.7 ± 0.9###	1.5 ± 0.4###	128.447	<0.001
	Oceanic boundlessness		0.0 ± 0.0	43 ± 5.0***	9.3 ± 2.1###	3.3 ± 0.8###	59.0007	<0.001
	Anxious ego-dissolution		0.0 ± 0.0	26 ± 3.1***	1.3 ± 0.3###	0.4 ± 0.1###	82.4424	<0.001
	Visionary restructuralization		0.0 ± 0.0	50 ± 4.7***	4.1 ± 1.3###	1.0 ± 0.3###	133.023	<0.001
	Auditory alterations		0.0 ± 0.0	16 ± 3.2***	0.5 ± 0.2###	0.3 ± 0.2###	25.3566	<0.001
	Reductions of vigilance		0.7 ± 0.6	42 ± 4.3***	7.3 ± 1.4###	1.7 ± 0.8###	91.64	<0.001
	Experience of unity		0.0 ± 0.0	47 ± 5.6***	5.5 ± 2.2###	0.4 ± 0.2###	64.7043	<0.001
	Spiritual experience		0.0 ± 0.0	19 ± 3.8***	0.9 ± 0.6###	0.3 ± 0.2###	26.2183	<0.001
	Blissful State		0.0 ± 0.0	39 ± 6.8***	22 ± 4.8***##	8.7 ± 2.0###	15.9013	<0.001
	Insightfulness		0.0 ± 0.0	32 ± 6.2***	6.7 ± 2.9###	3.5 ± 1.3###	18.9434	<0.001
	Disembodiment		0.0 ± 0.0	41 ± 6.2***	3.4 ± 1.5###	1.5 ± 1.0###	42.7254	<0.001
	Impaired control and cognition		0.0 ± 0.0	41 ± 4.4***	2.7 ± 0.7###	0.9 ± 0.3###	93.639	<0.001
	Anxiety		0.0 ± 0.0	14 ± 3.2***	0.3 ± 0.2###	0.0 ± 0.0###	21.4191	<0.001
	Complex imagery		0.0 ± 0.0	53 ± 6.6***	5.6 ± 2.5###	1.4 ± 1.1###	61.8607	<0.001
	Elementary imagery		0.0 ± 0.0	66 ± 7.2***	4.7 ± 2.6###	0.0 ± 0.0###	89.7297	<0.001
	Audio-visual synsthesia		0.0 ± 0.0	63 ± 7.8***	1.5 ± 1.4###	0.0 ± 0.0###	75.6299	<0.001
	Changed Meaning of Percepts		0.0 ± 0.0	44 ± 5.6***	3.8 ± 1.2###	2.4 ± 1.0###	67.9717	<0.001
Mystical Effects Questionnaire (MEQ43) (% score)
	Internal unity		0.0 ± 0.0	41 ± 5.6***	7.0 ± 2.7###	1.0 ± 0.5###	38.5877	<0.001
	External unity		0.0 ± 0.0	36 ± 5.1***	5.8 ± 1.9###	0.8 ± 0.5###	41.8737	<0.001
	Sacredness		0.0 ± 0.0	36 ± 5.0***	6.6 ± 1.8###	0.9 ± 0.6###	42.4134	<0.001
	Noetic quality		0.0 ± 0.0	35 ± 6.0***	9.8 ± 3.8###	3.2 ± 0.9###	21.5622	<0.001
	Deeply felt positive mood		0.2 ± 0.2	41 ± 4.6***	30 ± 3.9***	16 ± 1.9**###†	27.9749	<0.001
	Transcendence of time/space		0.0 ± 0.0	64 ± 4.5***	9.5 ± 2.2###	2.0 ± 0.7###	162.97	<0.001
	Ineffability		0.0 ± 0.0	59 ± 4.1***	14 ± 3.1**###	3.7 ± 0.9###†	108.8	<0.001
Mystical Effects Questionnaire (MEQ30) (% score)
	Mystical		0.0 ± 0.0	37 ± 5.4***	7.2 ± 2.6###	1.1 ± 0.4###	35.3653	<0.001
	Positive mood		0.2 ± 0.2	45 ± 4.2***	27 ± 3.3***###	14 ± 1.7**###†	43.0237	<0.001
	Transcendence of time/space		0.0 ± 0.0	65 ± 4.1***	11 ± 2.3*###	2.6 ± 0.9###	183.48	<0.001
	Ineffability		0.0 ± 0.0	76 ± 4.2***	23 ± 4.9***###	4.8 ± 1.4###††	109.37	<0.001
	MEQ30 total score		0.0 ± 0.0	48 ± 4.1***	14 ± 2.4**###	4.4 ± 0.7###	83.2921	<0.001
Addiction Research Inventory (ARCI) (Score)
		Amphetamine group	1.1 ± 0.2	3.4 ± 0.4***	3.2 ± 0.4***	3.7 ± 0.4***	14.2397	<0.001
		Benzedrine group	1.0 ± 0.2	-0.9 ± 0.4***	1.1 ± 0.3###	2.4 ± 0.4*###†	17.7841	<0.001
		Morphine-benzedrine group	1.2 ± 0.3	6.5 ± 0.7***	6.0 ± 0.7***	5.7 ± 0.6***	18.1125	<0.001
		Pentobarbital-chlorpromazine-alcohol group	-0.3 ± 0.2	5.0 ± 0.57***	1.1 ± 0.6###	-0.7 ± 0.4###	35.7378	<0.001
		LSD group	-0.7 ± 0.1	1.4 ± 0.4***	-0.5 ± 0.3###	-1.0 ± 0.2###	19.5528	<0.001
*P<0.05, **P<0.01, ***P<0.001 compared with placebo; #P<0.05, ##P<0.01, ###P<0.001 compared with LSD; †P<0.05, ††P<0.01, †††P<0.001 compared with MDMA; NS, not significant; Emax, maximal effect; ΔEmax, maximal difference from baseline.
