# Supplementary material for: Distinct acute effects of LSD, MDMA, and d-amphetamine in healthy subjects
Source: Neuropsychopharmacology. 2019 Nov 16;45(3):462–71. doi: 10.1038/s41386-019-0569-3 (PMC6969135; doi:10.1038/s41386-019-0569-3)
Supplement: Supplementary file 8 — Table S2 [file 41386_2019_569_MOESM8_ESM.xlsx]

## Sheet: Total
Table S2. Acute adverse drug effects
	LSD		MDMA		d-Amphetamine		Placebo
	0h	0-11h	0h	0-11h	0h	0-11h	0h	0-11h
Lack of appetite	0	13	1	12	1	10	2	7
Lack of concentration	0	13	0	7	2	7	1	4
Bruxism	0	11	1	8	0	5	0	6
Nausea	0	9	0	4	2	4	1	4
Imbalance	0	8	0	3	0	3	1	2
Dry mouth	0	7	2	12	1	14	1	7
Sweating	0	7	1	7	1	7	0	5
Excessive urge to urinate	0	6	0	8	0	9	2	6
Headache	3	8	2	11	3	13	1	4
Cold feet	1	5	2	7	2	9	4	4
Heart palpitation	0	4	1	5	0	9	2	4
Uneasiness	2	5	0	7	0	6	2	1
Data indicate number of subjects reporting an effect among a total of 28 subjects.
