# Supplementary material for: Distinct acute effects of LSD, MDMA, and d-amphetamine in healthy subjects
Source: Neuropsychopharmacology. 2019 Nov 16;45(3):462–71. doi: 10.1038/s41386-019-0569-3 (PMC6969135; doi:10.1038/s41386-019-0569-3)
Supplement: Supplementary file 9 — Table S3 [file 41386_2019_569_MOESM9_ESM.xlsx]

## Sheet: Tabelle1
Table S3. Drug identification after each Session and after the Study
	LSD		MDMA		d-Amphetamine		Placebo
	after Session	after Study	after Session	after Study	after Session	after Study	after Session	after Study
correct identified	0.96	1	0.75	0.89	0.75	0.89	1	1
missclassified as LSD			0.04	0	0	0	0	0
missclassified as MDMA	0.04	0			0.21	0.11	0	0
missclassified as Amph	0	0	0.21	0.11			0	0
missclassified as Placebo	0	0	0	0	0.04	0
